# Supplementary material for: Separated Micelles Formation of pH-Responsive Random and Block Copolymers Containing Phosphorylcholine Groups
Source: Polymers (Basel). 2022 Jan 31;14(3):577. doi: 10.3390/polym14030577 (PMC8838922; doi:10.3390/polym14030577)
Supplement: Supplementary file 1 [file polymers-14-00577-s001.zip]

Archive with 1 entries (1 files):
- polymers-1553920-supplementary.pdf
